# Supplementary material for: Insights into Thai and Foreign Hemp Seed Oil and Extracts’ GC/MS Data Re-Analysis Through Learning Algorithms and Anti-Aging Properties
Source: Foods. 2025 Oct 31;14(21):3739. doi: 10.3390/foods14213739 (PMC12607487; doi:10.3390/foods14213739)
Supplement: Supplementary file 1 [file foods-14-03739-s001.zip]

Archive with 1 entries (1 files):
- foods-3912109-supplementary.pdf
